# Supplementary material for: A Rapid, High-Throughput Method for the Construction of Mutagenesis Libraries
Source: Biomolecules. 2025 Oct 25;15(11):1511. doi: 10.3390/biom15111511 (PMC12649946; doi:10.3390/biom15111511)
Supplement: Supplementary file 1 [file biomolecules-15-01511-s001.zip]

Archive with 3 entries (3 files):
- Supplementary Figure S1.pdf
- Table S1. Library design and oligo information.zip
- Table S2. TAG Mutation Percentages of Various Enzymes under Experimental Conditions.xlsx
