# Supplementary material for: A Rapid, High-Throughput Method for the Construction of Mutagenesis Libraries
Source: Biomolecules. 2025 Oct 25;15(11):1511. doi: 10.3390/biom15111511 (PMC12649946; doi:10.3390/biom15111511)
Supplement: Supplementary file 1 [file biomolecules-15-01511-s001.zip › Table S2. TAG Mutation Percentages of Various Enzymes under Experimental Conditions.xlsx]

## Sheet: enzyme_perfect_count_detailed_s
Enzyme	Condition	Mean%(n=5)	SD%(n=5)
TaKaRa Ex Taq DNA Polymerase	60℃-14cycles	50.8053	0.27307
TaKaRa Ex Taq DNA Polymerase	60℃-17cycles	51.0022	0.236147
TaKaRa Ex Taq DNA Polymerase	65℃-14cycles	51.7086	0.247558
TaKaRa Ex Taq DNA Polymerase	65℃-17cycles	33.457	0.412201
KAPA HiFi HotStart DNA Polymerase	63℃-14cycles	55.4514	0.787592
KAPA HiFi HotStart DNA Polymerase	63℃-17cycles	55.6175	0.980127
KAPA HiFi HotStart DNA Polymerase	65℃-14cycles	54.9715	0.613763
KAPA HiFi HotStart DNA Polymerase	65℃-17cycles	56.5007	0.102898
Hot-Start Pfu DNA Polymerase	63℃-14cycles	54.8639	0.677084
Hot-Start Pfu DNA Polymerase	63℃-17cycles	54.8601	0.439678
Hot-Start Pfu DNA Polymerase	65℃-14cycles	54.9264	0.885912
Hot-Start Pfu DNA Polymerase	65℃-17cycles	55.2987	0.503366
Q5 Hot Start High-Fidelity DNA Polymer-ase	65℃-14cycles	51.0085	1.04909
Q5 Hot Start High-Fidelity DNA Polymer-ase	65℃-17cycles	50.8034	0.536797
Q5 Hot Start High-Fidelity DNA Polymer-ase	69℃-14cycles	50.5662	0.500994
Q5 Hot Start High-Fidelity DNA Polymer-ase	69℃-17cycles	49.752	0.663985
Platinum SuperFi II DNA Polymerase	60℃-14cycles	54.7229	0.492953
Platinum SuperFi II DNA Polymerase	60℃-17cycles	56.2043	0.256167
Platinum SuperFi II DNA Polymerase	65℃-14cycles	55.744	0.826145
Platinum SuperFi II DNA Polymerase	65℃-17cycles	55.5595	0.397949
